# Supplementary material for: Impact of Skills for Change Program on metabolic control, diet and physical activity levels in adults with type 2 diabetes: A cluster randomized trial
Source: PLoS One. 2024 May 31;19(5):e0304639. doi: 10.1371/journal.pone.0304639 (PMC11142497; doi:10.1371/journal.pone.0304639)
Supplement: S1 File — (CSV) [file pone.0304639.s003.csv]

Serial_Num	Data_Stage	KQ1_HC_Code	HC_Group	KQ3_Partic	KQ4_Age	KQ5_Weight	KQ6_Height	KQ7_Gender	KQ8_Educat	KQ9_Marita	KQ10_Years	KQ11_Diabe	KQ11_2_1_N	KQ11_2_2_Metformin	KQ11_2_2_M	KQ12_Lipid	PQ_1_Days	PQ2_2_Time	PQ3_Days_M	PQ4_2_Time	PQ5_Days_W	PQ6_2_Time	PQ7_2_Time	PQ8_2_Time	KQ4_Age_End	KQ5_Weight_End	KQ9_Marita_End	KQ10_Years_End	KQ11_Diabe_End	KQ11_2_1_N_End	KQ11_2_2_M_End	KQ11_2_3_O_End	KQ12_Lipid_End	PQ_1_Days_End	PQ2_2_Time_End	PQ3_Days_M_End	PQ4_2_Time_End	PQ5_Days_W_End	PQ6_2_Time_End	PQ7_2_Time_End	PQ8_2_Time_End	Beta_Carotene_Equiv_mcg	BetaCarotene_mcg	Biotin_mcg	Calcium_mg	Calories_kcal	Calories_from_Fat_kcal	Calories_from_SatFat_kcal	Calories_from_TransFat_kcal
1	1	2	1	1	44	95	149	2	2	2	12	2				1	0	0	0	0	0	0	300	360	50	90	2	14	2	2	1	1	2	0	0	0	0	0	0	360	360	35.6	35.6	0.54	761.494	1666.47	446.843	137.502	0.3267
2	1	2	1	2	58	69	162	2	1	2	7	2	2			1	0	0	0	0	0	0	720	720	59	69	2	13	2	1	1	2	1	7	180	0	0	7	60	120	120	607.05	538.475	2.95715	128.978	1900.5	169.475	48.0391	0.054
3	1	2	1	3	45	97	166	1	5	2	3	2	2	2	2	2	0	0	0	0	7	10	120	120	47	81.9	2	3	2	1	1	2	1	0	0	0	0	4	45	480	360	133.5	133.5	0.5221	144.612	624.956	47.6474	11.0209	3.30645
4	1	2	1	4	47	65	154	2	1	2	1	2				1									48	63	2	1	2				1	0		0		4	45	480	360	35.6	35.6	0.54	761.494	1666.47	446.843	137.502	0.3267
5	1	2	1	5	65	83	163	1	4	2	2	2	1			1	0	0	0	0	7	15	420	270	67	82	2	6	2	1	2	2	1	0	0	0	0	5	10	30	180	2096.48	1857	13.0278	849.48	1075.04	234.445	85.3539	0.2835
6	1	2	1	6	54	68	161	2	1	2	6	2				2	0	0	0	0	7	30	300	840	55	66	2	7	2	1	2	2	2	0	0	0	0	4	45	480	360	14.33	14.33	6.4612	459.881	736.746	81.6703	33.3769	0.96084
7	1	2	1	7	60	57	157	1	3	2	15	2	1			1	0	0	0	0	0	0	900	960	63	56	2	15	2	2	1	1	1	0	0	3	60	5	60	180	180	5584.55	4822.09	34.1942	749.978	2864.2	1174.41	241.692	6.49638
8	1	2	1	8	56	92	150	1	2	2	15	2	2	1		1									58	87	2	15	2	1	1	2	1	0		0		7	60	360	240	10838.7	10766.9	24.981	632.419	1497.47	438.262	179.966	3.42198
9	1	2	1	9	51	82	153	2	1	3	20	4				1	0	0	0	0	3	30	300	720	53	82	2	21	2	1	1	2	1	0	0	7	120	2	10	300	300	5142.25	4563.13	20.7203	577.722	1613.12	589.349	176.565	3.6036
10	1	2	1	10	51	68	154	2	2	2	2	2				1	0	0	0	0	7	45	300	120	41	69	2	2	2	2			1	0	0	7	60	3	60	240	240	176.48	163.968	34.6358	583.572	1577.86	571.866	219.168
11	1	2	1	11	31	98	159	2	1	2	9	2	1			2	0	0	0	0	0	0	300	660	32	94.2	2	10	2	1	2	2	2	0	0	2	20	5	30	240	300	2938.57	2568.31	10.3684	874.369	1086.24	106.969	53.6165	1.728
12	1	2	1	12	44	83	151	2	1	2	0	2	1	1		2	0	0	0	0	2	15	300	720	47	81.4	2	1	2	1	1	2	2	0	0	0	0	7	15	360	360	3268.2	2842.32	12.2332	428.394	1428.75	355.952	101.817	2.6874
13	1	2	1	13	60	57	158	2	1	3	12	4				1	0	0	0	0	0	0	300	360	61	56.5	3	13	4	2	2	2	1	0	0	0	0	4	45	480	360	73.675	73.675	4.24305	196.235	604.571	20.8788	6.48402
14	1	2	1	14	45	85.7	156	2	1	2	11	2	2	1		1	0	0	0	0	3	30	120	360	47	83	2	11	2	1	1	2	1	0	0	7	60	7	30	120	120	3326.67	2893.28	19.722	490.302	1562.33	359.544	129.924	1.29564
15	1	2	1	15	56	56	156	1	2	2	10	2	1	2		1	0	0	0	0	4	60	300	960	57	55	2	11	2	1	2		1	0	0	3	60	5	60	180	180	26.0455	24	0.3888	503.758	2990.46	1027.97	360.025	16.8603
16	1	2	1	16	51	71.5	156	2	1	3	1	2	1	1		1	0	0	0	0	0	0	300	540	53	66	2	3	2	2	2	2	1	0	0	0	0	7	30	120	120	225.628	131.031	7.72052	412.487	3254.56	1935.86	297.742	5.68842
17	1	2	1	17	62	72	168	1	2	2	10	2	1	1		1	0	0	0	0	0	0	300	360	54	69	2	15	2	1	1	2	1	0	0	0	0	7	15	120	130	2456.19	2202.27	14.7151	574.607	1795.66	386.863	136.57	1.2264
18	1	2	1	18	49	72	159	1	2	2	6	2	1			1	0	0	0	0	4	45	720	690	51	70	2	7	4				2	0	0	0	0	4	45	480	360	3464.07	2903.69	20.2299	324.527	1288.29	167.973	55.1379	2.80233
19	1	2	1	19	42	98	189	1	4	2	1	2	2			2	0	0	0	0	3	30	600	480	44	95	2	2	2	2	1	1	1	0	0	0	0	5	45	240	300	322.84	105.84	1.24	399.28	2011.6	863.064	327.02	15.696
20	1	2	1	20	47	84	145	2	1	2	1	2	2			1	0	0	0	0	0	0	300	720	48	85	2	3	2	2	1	1	1	0	0	2	20	5	30	240	300	3136.74	2800.72	18.2406	987.444	2266.46	713.13	246.935	20.1147
21	1	2	1	21	42	79	155	2	5	1	4	2	2			1	0	0	0	0	3	30	540	120	45	78	1	5	2	2	1	1	2	0	0	2	60	6	30	240	240	2094.43	1811.62	23.1141	369.674	1104.19	191.606	62.1069	0.5632
22	1	2	1	22	55	100	156	2	2	3	12	2		2		1	0	0	0	0	0	0	960	960	58	98	3	14	2	1	1	2	1	0	0	3	30	1	120	600	600	2469.22	2050.8	6.35463	476.661	1686.83	346.584	83.5523	1.7505
23	1	2	1	23	64	86	166	2	1	2	3	2				1	0	0	0	0	0	0	300	900	65	86	2	2	2	1	1	2	1	0	0	7	30	7	25	480	480	1.21003	0.614	0.57497	430.591	2320.58	688.836	109.071	0.2997
24	1	2	1	24	56	73	140	2	1	2	0	2		1		2	0	0	0	0	2	10	300	960	58	68	2	1	2	1	1	2	1	0	0	4	120	7	120	240	240	3259.36	2853.96	10.4624	1849.28	2433.88	675.432	229.59	8.478
25	1	2	1	25	49	109	156	2	1	2	5	2	2			1	0	0	0	0	4	30	960	960	50	102	2	6	2	2			1	0	0	0	0	7	15	360	360	395.5	175.37	7.99182	785.16	1776.13	488.65	198.402	0.39024
26	1	2	1	26	58	62	154	2	1	2	3	2				1	0	0	0	0	7	15	300	600	59	61	2	4	2	1			1	0	0	0	0	7	15	360	360	345.196	128.196	1.99845	190.485	1119.92	77.8105	33.4731	0.7776
27	1	2	1	27	51	76	144	2	1	2	8	2	2			1	0	0	0	0	0	0	300	960	53	74	2	10	2	2	1	1	1	0	0	7	25	0	0	240	240	110.9	42.705	5.60039	324.92	1817.52	331.613	67.9333	0.85874
28	1	2	1	28	57	82	154	2	1	2	4	2				1	0	0	0	0	6	15	300	600	59	80	2	5	2	2	1	1	1	0	0	0	0	7	30	480	480	2481.11	2197.69	9.12426	415.265	1115.8	315.658	164.994	0.108
29	1	2	1	29	60	73	147	2	1	2	9	2	1			2	0	0	0	0	7	15	300	360	60	71.3	2	10	2	1			2	0	0	3	30	1	120	600	600	7.2159	6.50343	2.91438	257.295	906.975	202.444	53.2688	0.6084
30	1	2	1	30	56	67	155	2	1	2	2	2	1			2	0	0	0	0	0	0	300	600	58	60	2	6	2	1	2	1	1	0	0	0	0	3	20	240	300	54.7028	46.53	1.4125	410.905	2179.21	182.504	52.6399	1.68628
31	1	2	1	31	57	72	160	1	1	2	24	4				1	0	0	0	0	0	0	960	960	60	77	2	11	4				1	0	0	7	25	3	30	240	240	2249.97	2011.87	13.838	611.787	2196.83	392.086	192.991	3.32577
32	1	2	1	32	60	91	153	2	1	3	17	4				1	0	0	0	0	0	0	600	960	63	81.5	3	19	4				1	0	0	7	180	4	45	120	120	5226.6	4476.15	6.02605	483.712	1637.39	406.702	87.3581	0.216
33	1	2	1	33	64	92	156	2	1	2	4	2	2			1	0	0	0	0	0	0	300	600	46	90	2	5	2	1	1	2	2	0	0	0	0	2	30	240	180	5156.5	4582.66	11.946	286.415	1986.51	361.742	132.171	1.34024
34	1	2	1	34	44	94	154	2	4	2	4	2	3	1		1	3	30	0	0	7	10	900	900	46	99	2	5	2	2	1	1	1	0	0	7	30	4	45	360	300	12624.6	11604.6	34.9218	704.845	1229.72	251.067	100.13	1.56564
35	1	2	1	35	57	75	166	1	2	2	1	2	1	1		1	0	0	0	0	7	20	180	180	60	71	2	2	2	2	1	1	1	4	20	4	120	7	120	240	240	4261.81	3518.37	14.02	1026.97	1779.63	535.162	154.874	1.76667
36	1	2	1	36	52	92	155	2	1	2	2	2	2			1	0	0	0	0	7	30	300	660	54	82.5	2	4	2	1	1	2	1	0	0	0	0	7	30	300	420	2952.82	2641.67	18.9058	891.917	1834.96	258.859	100.537	4.51412
37	1	2	1	37	50	70	150	2	1	3	5	2	2	1		1	0	0	0	0	2	30	300	360	52	62	2	3	2	2	1	1	2	0	0	4	20	4	30	180	180	6036.41	5227.56	50.5239	1910.47	3081.63	1196.32	286.914	3.02637
38	1	2	1	38	50	106	156	2	1	2	10	2	2			1	0	0	0	0	7	30	720	720	51	105.2	2	11	2	2			1	0	0	0	0	7	30	120	120	846.338	667.286	2.60484	689.198	1833	249.505	84.1691	1.566
39	1	2	1	39	52	82	145	2	1	2	5	2	2	1		1	0	0	0	0	0	0	120	960	53	82	2	6	2	2	1		1	0	0	0	0	4	45	480	360	5633.75	4834.73	15.3549	527.733	1804.56	685.646	120.273	2.66393
40	1	2	1	40	46	79	167	1	2	2	8	2					0	0	0	0	3	30	960	960	47	75.5	2	9	2				2	0	0	4	120	7	120	240	240	14.7237	14.0112	4.899	368.631	971.939	161.446	64.6343	0.648
41	1	2	1	41	62	62	164	1	1	2	25	2	2	1		1	0	0	0	0	7	30			63	60	2	26	2	2	1		1	0		2	180	6	30	300	180	1010.33	462.903	7.54283	393.552	1058.8	160.559	48.4129	0.69337
42	1	2	1	42	43	90	158	2	1	2	7	2	1		1	1	0	0	0	0	0	0	960	960	35	91	2	8	2	2	1	1	1	0	0	2	180	6	30	300	180	500.775	449.078	10.1602	589.209	921.613	154.226	63.2185	2.18646
43	1	2	1	43	66	78	165	1	2	2	2	2	2			1	0	0	0	0	7	45	960	960	67	77	2	3	2	2			1	0	0	3	60	6	60	240	240	1364.56	1213.24	4.95745	223.236	959.503	113.025	31.8559	0.243
44	1	2	1	44	50	147	148	2	1	2	7	2				1	0	0	0	0	2	60	300	960	51	143	2	8	2				1	0	0	3	60	6	60	240	240	3.52089	3.52089	5.28133	435.594	969.745	54.7712	24.268	0.756
45	1	2	1	45	58	84	153	2	1	3	10	2	1	1		1	0	0	0	0	0	0	600	900	70	88	2	20	2	1	1	2	1	0	0	0	0	7	15	510	510	2163.59	1920.33	12.7783	241.313	2134.44	1245.28	192.603	3.2145
46	1	2	1	46	57	62	156	2	1	3	16	2	1			1	0	0	0	0	7	60	120	120	59	60	2	18	2	3	1	1	1	0	0	0	0	6	60	240	240	5750.84	4865.36	34.0465	528.697	1376.02	398.426	108.346	0.20313
47	1	2	1	47	60	80	156	2	1	2	10	2	2			2	0	0	0	0	7	30	900	900	62	77	2	15	2	2	1	1	1	0	0	7	180	7	30	120	180	7260.85	6337.48	7.68352	248.945	1163.21	278.371	111.097	0.216
48	1	2	1	48	36	68	147	2	1	2	1	2	1			2	0	0	0	0	0	0	660	660	39	68	2	5	2	1	1	2	2	0	0	0	0	7	15	420	420	16.86	16.86	5.19535	664.486	985.372	223.65	102.221	3.5541
49	1	2	1	49	40	98	150	2	2	2	12	4				2	0	0	0	0	0	60	420	600																		5893.28	4976.58	12.9727	393.854	1341.82	375.567	205.016	1.94127
50	1	2	1	50	61	97	162	1	1	2	2	2	2			1	0	0	0	0	0	0	960	960	63	100	2	1.6	2	1	1	2	1	0	0	0	0	7	15	540	360	53.96	53.96	1.96	79.4674	393.755	6.80413	1.68409	0.162
51	1	2	1	51	55	66	150	1	2	2	7	2	2			1	0	0	0	0	7	90	540	540																		5834.83	4877.45	6.21961	257.99	799.197	36.0275	7.62289	0.486
52	1	2	1	52	56	72	144	2	1	3	6	2				1									59	72	2	8	2	2	1	1	1	0		7	180	7	30	240	180	168.214	156.52	20.127	620.243	1365.69	327.216	133.209	0.49545
53	1	2	1	53	61	73	156	2	2	2	6	2	2			1	0	0	0	0	7	30	300	900	62	70	2	6	2	2	1	1	1	0	0	7	120	7	45	240	240	2377.22	2122.31	9.37672	675.722	1692.2	320.405	137.245	1.63958
54	1	2	1	54	60	55	151	2	1	2	10	2	2			1	0	0	0	0	7	30	660	660																		16.5455	11.197	12.2933	376.91	989.378	310.262	129.408	2.4669
55	1	2	1	55	49	93	169	1	2	2	2	2	1			2	0	0	0	0	0	0		900
56	1	2	1	56	50	83	158	2	1	2	15	2	2			1	0	0	0	0	0	0	300	660	52	80	2	15	2	2	1	1	1	0	0	3	60	6	60	240	240	187.417	175.845	0.75423	122.216	457.773	103.52	39.4735	1.34024
57	1	2	1	57	65	81	147	2	1	2	10	2	2	1		1	0	0	0	0	0	0	300	960	66	80	2	11	2	2	1		1	0	0	7	25	3	30	240	240	2444.67	2080.85	6.43852	580.73	4996.94	2224.37	445.262	5.9646
58	1	2	1	58	54	104	179	1	3	2	3	2		1		1	0	0	0	0	0	0	480	600																		55.4475	47.585	8.30743	426.432	1013.28	162.421	59.6178	1.03669
59	1	2	1	59	42	73	165	2	1	2	13	2		1		1	0	0	0	0	0	0	300	540	44	72	2	16	2	2	1	1	1	0	0	7	120	7	30	240	240	5235.79	4654.47	6.59586	308.883	1870.03	251.844	61.8032	1.8315
60	1	2	1	60	44	69	155	2	1	2	2	2				2								780	45	68	2	3	2				2	0		0		6	60	240	240	5779.97	4957.48	15.0402	702.749	2087.34	563.767	185.654
61	1	2	1	61	57	77	163	1	3	2	15	4				1	0	0	0	0	2	40	480	600																		5514.21	4911.87	37.5643	1204.97	2257.24	351.682	179.997	0.97989
62	1	2	1	62	61	72	158	2	1	2	4	2	1	1		2	0	0	0	0	3	60		1200
63	1	2	1	63	54	90	160	2	2	3	2	1				1	0	0	0	0	0	0	420	600	55	88	3	3	1				1	0	0	0	0	7	15	420	420	29.81	26.57	9.7586	456.619	2429.02	231.955	62.1694	0.1782
64	1	2	1	64	49	78	157	2	2	2	7	2	3	1		1	0	0	0	0		0																				29.81	26.57	9.7586	456.619	2429.02	231.955	62.1694	0.1782
65	1	2	1	65	47	79	157	2	1	2	4	2	2			1	0	0	0	0	7	60	480	480	37	74	2	5	2	2	1	1	1	0	0	0	0	3	15	330	330	5603.92	5163.06	8.88792	306.478	3982.1	2103.71	831.492
66	1	2	1	66	63	66	161	1	1	2	12	4				1	0	0	0	0	0	0	900	900																		2292	2033.25	11.2059	475.538	3588.03	2207.27	362.478	5.87102
67	1	2	1	67	42	93	153	2	4	2	5	2	2			1	0	0	0	0	5	10	600	720	43	89	2	8	2	1	2	1	1	5	180	7	180	2	45	300	300	5065.69	4500.5	23.8988	1180.16	1827.48	377.896	153.602	3.51696
68	1	2	1	68	61	83	163	1	1	2	8	2				1	0	0	0	0	0	0	300	960	62	83	2	9	2				1	0	0	3	60	6	60	240	240	4106.65	3673.21	25.3319	551.052	1324.04	241.182	67.0721	0.68697
69	1	2	1	69	55	86	160	1	2	1	10	2	4			2	0	0	0	0	4	60	300	435	56	84	1	11	2	4			2	0	0	0	0	7	15	540	360	5161.61	3082.58	7.98862	520.414	2000.84	157.629	39.3886	0.648
70	1	2	1	70	57	90	162	1	2	2	2	2	1			1	8	0	0	0																						2576.21	2175.08	18.3837	747.764	2232.89	388.934	137.331	0.34892
71	1	2	1	71	46	67	167	2	2	2	6	2	3			1	0	0	0	0	0	0	300	720	47	66	2	7	2	3			1	0	0	0	0	7	30	300	420	47.3875	18.8875	0.78797	378.105	1086.79	151.432	67.0902	3.2985
72	1	2	1	72	40	97	158	2	1	2	4	2	2			1									27	90	2	3	2	1	1	2	2	0		0		7	60	360	300	6989.37	5466.93	14.0067	530.385	1494.48	178.161	69.6941	0.82738
73	1	2	1	73	50	72	155	2	1	2	6	2	2	1		1	0	0	0	0	2	15	300	360	51	71	2	7	2	2	1		1	0	0	3	60	6	60	240	240	12183.7	10838.4	13.1316	608.636	1321.27	592.69	137.614	0.91935
74	1	2	1	74	59	77	174	1	3	2	10	2	2	1		1									61	76	2	12	2	2	1	1	1	0		5	60	5	30	240	300	5067.19	4510.14	12.5805	305.901	1209.41	255.518	96.9042	1.34024
75	1	2	1	75	49	62	150	2	1	2	16	4	3			2									51	58	2	4	2	2	1	1	1	0		8		3	30	180	360	2211.26	1971.47	15.3448	790.602	3105.99	1109.48	301.737	2.58284
76	1	2	1	76	42	77	175	1	4	2	4	2	1	1											43	77	2	5	2	1	1			0		0		7	15	540	360	31.7363	31.5763	4.102	587.299	1114.09	346.23	103.75	1.08
77	1	2	1	77	57	58	143	2	1	2	5	2	3	1		1	0	0	0	0	5	10	300	360	58	60	2	6	2	3	1		1	0	0	0	0	3	15	330	330	364.39	358.3	4.86	96.96	642.163	176.645	32.6695	1.92857
78	1	2	1	78	57	80	151	2	1	2	5	2	1	1		2					5	30																				10.1	10.1	20.1597	1817.58	1994.49	466.312	181.796
79	1	2	1	79	67	71	156	1	1	2	20	2				1	0	0	0	0	5	40	300	360	68	68	2	6	2	1	2	1	1	0	0	0	0	0	0	120	120	5592.08	4983.39	8.97777	1351.06	3209.97	650.531	158.091	0.648
80	1	2	1	80	68	87	153	2	1	3	4	2				1									61	91	2	6	2	2	1	1	2	0		0		7	15	330	390	2667.13	2165.05	14.5658	1297.82	2730.38	292.496	120.397	3.45528
81	1	2	1	81	62	83	157	2	1	3	5	2				1	0	0	0	0	7	30	300	360	63	78	3	6	2				1	5	180	7	180	2	45	300	300	5511.69	4922.57	19.0887	731.446	2259.99	485.258	179.278	14.4505
82	1	2	1	82	61	57	151	2	1	2	14	1		2		2	0	0	0	0	7	15	120	120	63	58	3	11	2	1	2	1	1	0	0	6	180	5	60	300	300	641.14	470.046	15.5437	445.764	1656.62	787.616	174.466	4.55786
83	1	2	1	83	65	60	148	2	1	3	15	2				1	0	0	0	0	6	80	300	360	66	51	3	10	2	3	1	1	1	0	0	0	0	7	60	270	360	330.816	296.612	10.7818	172.679	851.114	180.757	43.162	1.28026
84	1	2	1	84	68	86	164	1	2	2	5	2		1										60	69	85	2	6	2		1			0		3	60	6	60	240	240	352.13	273.39	1.24536	657.707	2588.65	525.798	218.163	1.323
85	1	2	1	85	53	64	153	2	1	2	15	2				1									55	70	2	15	2	3	1	1	1	0		0		0		360	360				447.729	967.166	264.114	61.8639
86	1	2	1	86	56	83	154	2	4	2	3	2				1	0	0	0	0	7	30	120	120	48	82	2	4	2	1	1	2	1	0	0	7	180	7	30	240	240	784.81	437.68	10.4999	1229.71	2776.95	756.351	300.644	0.54
87	1	2	1	87	41	83	160	2	3	2	6	2				1	0	0	0	0	7	20	300	420	42	80	2	7	2				1	7	180	0	0	7	60	120	120	8155.73	7917.33	6.83062	534.01	3880.74	2689.75	385.842	8.574
88	1	2	1	88	64	109	159	1	5	2	5	2					0	0	0	0	0	0	120	360	65	109	2	7	2				1	0	0	0	0	3	30	480	450	3095.05	2472.36	23.0187	147.135	1327.03	288.35	59.9002
89	1	2	1	89	67	63	152	1	2	2	1	2				1	0	0	0	0	7	60	300	360	71	59	2	2	2	1	1	2	1	0	0	0	0	7	180	120	120	66.215	63.17	4.11722	199.015	1535.85	343.975	173.333	0.108
90	1	2	1	90	63	98	158	1	4	2	11	2				1	0		0		5	30			64	98	2	12	2				1	0		5	60	5	30	240	300	201.989	184.339	9.72033	299.108	1056.88	484.757	136.028	0.71307
91	1	2	1	91	55	77	164	1	4	2	2	2				2	0	0	0	0	3	30	300	360	57	78	2	3	2	1	1	2	1	0	0	7	180	0	0	120	120	368.348	215.948	8.4558	633.937	1101.61	141.797	54.3343	1.86255
92	1	2	1	92	57	77	154	2	1	3	7	4				1					2	30			58	77	3	8	4				1	0		0		4	45	480	360	8.9	8.9	1.50333	181.711	906.558	185.809	63.1269	0.189
93	1	2	1	93	52	100	154	2	1	2	2	2	1			1	0	0	7	150	7	30	300	360	53	103	2	5	2	2	1	1	1	0	0	7	120	3	30	300	300	4.72	4.72	12.0145	697.625	1127.14	298.638	98.6729
94	1	2	1	94	56	55	153	2	1	3	7	2	2			1	0	0	7	180	7	180	300	360	59	53	2	9	2	2	1	1	1	0	0	3	60	4	40	480	480	768.33	682.525	31.8791	579.151	1387.69	273.326	104.598	1.90296
95	1	2	1	95	50	85	158	2	1	2	20	2				1	0	0	0	0	3	10	300	360	51	85	2	21	2				1	0	0	0	0	0	0	360	360	161.429	95.4924		295.122	1127.23	217.249	110.802	2.079
96	1	2	1	96	59	82	152	1	2	2	5	2		1		1	0	0	0	0	3	15	240	480	60	82.8	2	5	2	2	1	1	1	0	0	0	0	7	30	180	180	2049.16	1680.54	13.7703	1131.67	1146.5	131.866	76.2701	3.10464
97	1	2	1	97	55	61	175	1	4	2	7	2		1		1	0	0	0	0	3	30	120	300	56	62	2	8	2		1		1	0	0	3	60	6	60	240	240	2336.84	2020.3	9.06162	332.406	1172.15	148.353	52.7964	0.477
98	1	2	1	98	51	48	150	2	4	2	5	2				2	7	60	7	150	7	90	180	180	53	48	2	7	2				2	0		3	60	4	40	480	480	35.6	35.6	5.5	107.51	847.49	14.805	3.97107
99	1	2	1	99	60	57	151	2	1	3	18	2				1	0	0	0	0	7	30	240	360	61	57	3	19	2				1	0	0	2	20	5	30	240	300	2314.73	1997.76	23.2227	1225.29	1205	302.916	164.467	3.62992
100	1	2	1	100	55	83	154	2	1	2	5	2	1			1	0	0	7	120	7	60	300	360	57	82	2	7	2	2	1	1	1	0	0	7	30	0	0	360	300	1414.68	393.882	7.95048	715.876	1327.77	200.216	62.7119	2.14054
101	1	2	1	101	50	71	170	2	3	3	4	1				1	0	0	0	0	0	0	360	360	51	68	3	5	1				1	0	0	0	0	4	45	480	360	25.8	23.3	8.0076	257.228	425.528	150.407	55.0221	0.9396
102	1	2	1	102	58	86	153	2	1	2	5	1				1	3	30	7	10	0	0	120	120	59	86	2	6	2	3	1	1	1	0	0	0	0	6	30	270	240	2292.6	2054.21	8.37331	346.765	2633.51	625.628	125.178	2.8471
103	1	2	1	103	50	85	160	2	1	2	10	2	1			1	0	0	0	0	7	60	540	480	51	80	2	11	2	1			1	0	0	0	0	7	30	300	420	5598.43	5544.01	22.1945	217.395	773.195	143.477	39.8873
104	1	2	1	104	48	74	153	2	1	2	2	2				1	0	0	0	0	7	30	300	900	51	73	2	5	2	1	2	1	2	0	0	5	180	7	60	240	240	6021.21	4772.67	15.9724	1400.4	2544.07	483.142	140.71	2.59128
105	1	2	1	105	52	83	150	2	5	2	2	2					3	60	3	60	4	40	150	360	56	82	2	3	2	1	2	1	1	0	0	0	0	7	45	270	300	314.609	151.064	16.6615	991.07	1676.92	518.154	151.611	4.2822
106	1	2	1	106	66	71	156	2	1	2	4	2	2			1									67	71	2	4	2	2			1	0		7	25	3	30	240	240	608.625	599.57	9.3146	826.065	1064.06	182.524	73.5892
107	1	2	1	107	56	63	142	2	1	3	5	4				1						60			57	63	3	6	4				1	0		7	180	4	45	120	120	3234.54	2887.4	13.6684	552.921	980.277	414.254	115.482	1.08
108	1	2	1	108	55	103	153	2	3	2	2	2				1									58	90	2	2	2	2	1	1	1	0		0		7	60	300	300	67.8166	52.7356	7.59549	354.606	1631.28	577.434	106.218	2.5814
109	1	2	1	109	59	78	155	2	1	2	4	2		2		1									60	78	2	5	2		2		1	0		7	60	3	60	240	240	4050.35	3368	8.58241	320.91	1371.94	530.221	115.155	0.0513
110	1	2	1	110	49	89	160	2	1	3	5	2		1		2									50	90	3	6	2		1		2	0		2	20	5	30	240	300	779.691	699.077	23.489	404.179	1205.08	232.445	57.3861	0.53323
111	1	2	1	111	68	67.5	152	2	1	3	16	2		1		1									70	68	3	11	2	3	1	1	1	0		3	30	4	30	420	360	642.3	642.3	13.15	660.18	805.14	125.204	61.6406	2.59128
112	1	2	1	112	67	81	150	2	1	2	2	2		1		2	0	0	0	0	4	30	120	180	70	78	2	16	2	1	2	1	1	0	0	0	0	6	30	300	300	605.68	169.18	12.4958	332.2	1126.94	209.394	47.9761
113	1	2	1	113	60	91	161	1	1	2	5	2				1	0	0	0	0	3	20	300	360	60	82	2	12	2	2	2	1	1	0	0	0	0	7	60	300	300	909.09	817.18	7.7885	259.006	1132.51	308.39	112.618	1.602
114	1	2	1	114	57	79	153	2	2	2	9	2				1									55	78	2	17	2	1	1	2	1	0		4	60	7	30	270	270	193.314	174.41	68.4159	530.081	1926.2	1261.62	277.086	3.1599
115	1	2	1	115	56	97	150	2	1	3	4	1				1	0	0	0	0	3	25	300	360	57	90	3	5	1				1	0	0	0	0	0	0	270	270	198.351	141.953	8.57213	309.936	1242.9	308.843	90.1212	0.7614
116	1	2	1	116	38	85	153	2	2	3	1	2				2	0	0	0	0		0			39	87.5	3	2	2	1	1	2	2	0		7	180	0		300	300	9178.84	7112.9	3.3092	427.473	1247.55	353.345	92.1835	0.3942
117	1	2	1	117	37	79	139	2	1	3	8	1				1	0	0	0	0	0	0	300	960	66	82.4	3	11	2	1	1	2	1	0	0	0	0	7	15	420	510	4507.29	1885.16	5.20381	187.932	1594.24	750.621	113.738	1.8639
118	1	2	1	118	55	52	149	2		2		1				2	0	0	0	0	3	30		720	48	50.6	2	2	2	1	1	2	1	0		0		7	15	330	330	284.8	284.8		236.319	1263.14	70.8609	17.9802	0.27
119	1	2	1	119	51	77	153	2	1	2	2	1				2	0	0	0	0	3	40	300	900	52	74	2	3	1				2	0	0	4	120	7	120	240	240	49.01	36.26	6.536	363.4	768.66	77.6754	30.9452
120	1	2	1	120	58	80	153	2	1	2	6	1				1	0	0	0	0	3	30	300	660	54	54	3	1	2	5	1	1	1	0	0	0	0	7	30	300	300	282.965	197.82	5.5	301.995	732.166	144.613	56.8764	0.7344
121	1	2	1	121	55	55	150	2	1	3	1	2		1		2	0	0	0	0	5	30			56	55	3	1	2		1		2	0		3	30	1	120	600	600	517.5	212.7	0.9534	445.748	1825.89	578.998	242.052	2.016
122	1	7	1	1	59	82	152	2	1	3	0	2	1			2	0		0		0				60	86	3	1	2	1	1	2	2	0		0		4	30	240	300	4035.18	2073.48	26.2339	922.321	1172.59	234.214	96.3055	2.59128
123	1	7	1	2	55	70	160	2	2	1	6	1				2	0		0		0				56	68	1	7	1				2	0		0		7	998	15	30	4076.71	3860.2	26.851	686.88	1263.15	265.341	102.141	2.16329
124	1	7	1	3	66	81	147	2	1	2	6	2	1			1	0	0	0	0	1	15	120	120	67	80	2	7	2	1	1	2	1	0	0	0	0	3	30	360	360	195.161	194.219	14.4904	921.769	1093.31	170.282	69.4023	0.90684
125	1	7	1	4	69	70	155	2	1	2	26	2	4			1	0		0		0																					4259.75	3780.61	3.0352	330.133	1210.59	439.884	113.706	2.4699
126	1	7	1	5	53	61	165	2	1	2	3	2	2	1		1	0	0	2	30	7	30	300	120	54	60	2	5	2	1	1	2	1	0	0	0	0	7	60	120	360	1808.93	1622.74	71.4999	433.593	1621.93	687.002	175.151
127	1	7	1	6	43	83.9	153	2	4	2		2		1		2	0		6	60	7	90	120																			2227.67	1930.2	16.8476	277.022	808.089	152.067	47.7086	1.56645
128	1	7	1	7	58	74.6	152	2	1	2	1	2	1	1		1	0	0	2	10	5	15	180	180	60	73	2	1.6	2	1	1	2	2	0	0	0	0	7	30	240	240	177.378	174.663	6.49109	225.116	2032.82	405.113	127.452	1.34024
129	1	7	1	8	59	64	161	2	1	2	18	2	2	1	1	1	7	20	7	15	7	20	120	60	60	64	2	19	2	2	1	1	1	0		0		4	45	480	360	244.86	225.956	66.24	397.628	1597.41	561.989	154.913	0.5616
130	1	7	1	9	66	77	154	2	2	2	6	2		1	2	2	0	0	0	0	7	10	300	600	67	73	2	7	2		1	2	2	0	0	7	60	7	30	120	120	2221.66	1978.86	20.9636	402.443	1741.47	284.406	78.1477	0.7371
131	1	7	1	10	43	70	150	2	4	2	4	2		1	2	1	3	15	3	15	7	15	300	420	45	71.2	2	3	2	1	1	2	1	0	0	0	0	5	30	300	300	836.465	175.05	13.4544	592.315	2753.23	528.607	128.845	0.63137
132	1	7	1	11	40	115.3	159	2	5	2						2	0		0				999	999																		2311.6	2056.99	19.8159	308.178	1787.23	351.845	110.777	0.5832
133	1	7	1	12	45	82	154	2		2	5	2		1		1	0		0		7	90
134	1	7	1	13	56	103	161	2	1	2	10	2	1	1	2	1	1	10	2	30	7	30	180	60
135	1	7	1	14	54	123		2	2	2	7	2		1		1	7	5	1	60	7	10	600	300
136	1	7	1	15	50	83	153	2	1	2	3	2				1	0		0		7	15	360	480																		341.11	239.92	21.9526	1194.68	2779.43	359.629	159.498	5.157
137	1	7	1	16	49	99	173	1	5	2	22	4				1	3	90	5	60	7	40		180																		227.162	225.776	5.8	604.876	2300.34	522.865	149.202	0.2916
138	1	7	1	17	37	109	172	1	5	2	7	2		1		1							420
139	1	7	1	18	40	82	157	2	1	2	13	2				2	0		0		7	10																					4832.92	24.7742	526.414	1484.82	431.145	140.798	0.64286
140	1	7	1	19	52	89	160	2	4	2	2	2		1		1	0		0						56	87	2	2	2	1	1	2	1	0		0		8		998	998	2438.49	1963.5	4.63255	316.979	1244.09	191.485	81.9627	0.2916
141	1	7	1	20	59	81	169	1	5	2	15	2		1		1	0	0	5	70	7	30	300	360	61	91.2	2	14	2	1	1	2	2	0	0	0	0	7	60	270	270	10847.9	10170.2	18.8279	738.091	2890.35	443.022	163.886	25.3399
142	1	7	1	21	69	73	152	1	2	2	6	2	1	1		2	0		0			30	420	420
143	1	7	1	22	57	58.6	151	2	5	3	15	2		1	1	1	0	0	0	0	0	0	300	600	59	55.7	3	15	2	1	1	2	1	0	0	0	0	0	0	300	360	844.982	812.979	10.1841	715.917	4493.24	2038.03	363.013	4.78395
144	1	7	1	23	48	75	159	2	1	2	6	2	2	1		1	0		0					30	49	70	2	7	2	2	1		1	0		0		7	15	360	360	479.196	456.521	7.68595	410.214	2161.02	295.031	92.6862	0.4158
145	1	7	1	24	51	59.8	149	2	1	2	1	1				1	0		0		2	30		900	52	58	2	2	2	6	2	2	1	0		0		3	30	180	240	185.468	185.468	15.5354	911.321	2816.62	625.855	280.391	6.957
146	1	1	1	1	34	65	156	2	5	2	4	2	2	1		2	0		2	60	7	90	240	360
147	1	1	1	2	39	72	151	2	2	2	10	2				2	2	30	0	0	0	0	180	120	41	77.7	2	12	2	3	1	1	1	0	0	7	60	0	0	30	120	63.507	63.276	4.8816	434.194	620.116	69.4532	36.6475	1.74564
148	1	1	1	3	49	60	143	2	2	2	2	1				2	0	0	0	0	7	10	420	240	49	60	2	3	1				2	7	180	0	0	7	60	120	120	925.603	641.693	19.5639	611.051	1277.54	166.027	67.9655	1.52964
149	1	1	1	4	62	89.7	165	2	1	2	17	2			1	1	0		7	10	7	30	180	240	63	89	2	18	2			1	1	0		0		3	30	480	450	94.7538	54.4471	0.92218	238.58	1295.19	247.713	65.3298	6.96456
150	1	1	1	5	60	105	150	2	1	3	10	2				1	0	0	1	10	0	0	240	300	63	102	2	10	2	2	1	1	1	0	0	0	0	7	30	270	270	117.015	61.77	5.2749	389.661	1646.69	330.977	126.472	0.42894
151	1	1	1	6	53	79.7	153	2	1	2	14	4				1	7	60			7	60	180	240	54	78	2	15	4				1	0		2	20	5	30	240	300	142.4	142.4		337.879	2088.2	225.081	81.6102	1.296
152	1	1	1	7	52	93	158	2	3	2	5	4				1	5	120	3	180	7	60	300	360	54	88	3	7	2	3	1	1	1	0	0	0	0	2	30	300	300	34.16	34.16	19.832	1035.04	1754.56	543.817	241.298	4.0176
153	1	1	1	8	70	74	160	1	4	2	20	2	2			1	0	0	7	15	7	30	180	240	72	75	2	34	2	2	2	1	1	0	0	7	20	7	20	360	360	39.686	34.686	16.7545	301.527	2142.85	370.285	159.761	4.27577
154	1	1	1	9	43	94	152	2	5	2	1	1				2	8		8		8			630	44	90	2	2	1				2	0		3	30	4	30	420	360	10048.6	8775.1	28.1954	1155.16	2899.55	537.921	188.656	0.44532
155	1	1	1	10	58	86	150	2	3	3	18	2		2		1	0	0	5	180	3	60	240	360	59	82	3	20	2	3	1	1	1	0	0	0	0	4	30	180	180	111.737	43.4484	1.5159	470.327	1920.06	237.604	78.9599	0.48213
156	1	1	1	11	57	132	164	2	3	2	12	2				1	0	0	7	45	7	10	240	180	58	129	2	13	2				1	0	0	0	0	2	30	240	180	5221.03	4647.19	13.5196	593.127	1266.75	141.707	75.6348	1.4328
157	1	1	1	12	29	106	167	2	4	2	2	2	2	1		2	0	0	7	60	7	15	240	360	30	100	2	3	2	2	1		2	0	0	7	30	4	45	360	300	2144.84	1905.07	2.75542	304.278	1074.05	189.846	63.3993	0.27
158	1	1	1	13	44	69	149	2	3	2	5	2	4	1		1	1	30	7	180	0	0	240	360	45	68.2	2	8	2	3	2	1	1	0	0	2	30	7	45	120	120	2552.69	2010.09	12.1036	954.196	1675.81	241.136	119.779	1.8333
159	1	1	1	14	67	101.6	152	2	1	3	1	2	3	1		1	0	0	0	0	0	0	480	360	69	120	3	1	2	1	1	2	1	0	0	0	0	0	0	270	270	427.803	392.4	19.8242	412.33	2057.34	1213.42	210.691	2.62958
160	1	1	1	15	46	85	156	2	3	2	1	2	2	1		1	0	0	0	0	5	30	180	240	47	85	2	2	2	1	1	2	1	0	0	0	0	0	0	330	210	6087.89	5122.41	45.1384	2067.44	3240.54	874.155	362.243	9.8874
161	1	1	1	16	34	64	159	2	4	2	8	1				2	0		2		0		420	240	35	65	2	9	1				2	0	0	0	0	0	0	0	0	6.8625	6.8625	38.88	693.49	1320.97	488.018	143.201	1.11645
162	1	1	1	17	45	94	165	2	4	3	20	2	2			2	0	0	0	0	0	0	420	240	46	90	3	28	2	1	1	2	1	1	10	0	0	3	30	240	240	626.863	590.176	6.65811	381.855	1937.83	646.508	117.458	0.43168
163	1	1	1	18	48	51	165	1	4	2	10	2				1	0	0	0	0	1	40	300	360	49	51		11	2				1	0	0	0	0	7	30	180	180	152.663	105.391	1.14997	827.992	1490.49	493.761	287.013	0.7965
164	1	1	1	19	50	57	162	2	4	3	1	2				1	0	0	0	0	0	0	120	360	51	57	3	2	2				1	0	0	3	60	6	60	240	240	322.84	105.84	1.24	399.28	2011.6	863.064	327.02	15.696
165	1	1	1	20	62	52	150	1	2	2	3	2				1	0	0	0	0	7	120	300	360	63	48	2	5	2	1	1	2	2	0	0	7	120	5	20	120	120	348.031	314.789	31.6356	778.69	2069.44	1045.14	331.448	5.35661
166	1	1	1	21	56	74	156	2	1	2	6	2	1			1	0	0	0	0	3	120	300	360	57	72	2	7	2	1			1	0	0	0	0	7	15	360	360	368.25	368.25	3.92	576.709	1505.63	91.6699	50.31	0.27
167	1	1	1	22	59	73	150	2	1	2	2	2	2	1	1	1	0	0	0	0	7	30	240	240	60	70	2	3	2	2	1	1	1	0	0	0	0	4	45	480	360	8.44	8.44	7.6475	451.91	907.35	322.225	109.718	1.47564
168	1	1	1	23	53	74	153	2	2	2	22	4				1	0	0	0	0	7	30	300	480	54	70	2	23	4				1	0	0	7	60	7	30	120	120	27.8815	26.1706	3.63754	458.061	2342.53	631.347	242.123	1.1394
169	1	1	1	24	34	67	151	2	4	1	3	1				2	0	0	0	0	1	30	300	360	37	63	1	4	2	2	1	1	2	0	0	2	30	3	60	600	480	5247.28	4668.99	9.90422	687.82	1705.75	262.833	84.6579	0.2916
170	1	1	1	25	64	51	151	2	1	2	3	1				1	2	120	2	90	4	30	120	240	65	51	2	4	1				1	3	2	0	0	0	0	240	120	111.869	61.1218	3.53029	409.204	1709.91	371.615	143.525	0.2916
171	1	1	1	26	45	132.2	162	2	1	2	4	2		1	1	1	0	0	7	30	2	15	180	180	46	120	2	5	2		1	1	1	3	1	0	0	7	60	420	120	24.5081	24.4075	1.85109	417.839	2343.89	321.932	80.0557	0.24354
172	1	1	1	27	66	73	158	1	4	2	16	4				1	0	0	0	0	0	0	300	360	67	70	2	17	4				1	3	3	0	0	3	60	300	120	157.365	83.07	13.324	163.61	1046.04	225.31	40.8567	0.27
173	1	1	1	28	49	72	163	2	3	2	2	2		1	2	1	0	0	2	10	7	10	300	180	52	72	2	3	2	3	1	1	1	0	0	7	60	3	45	120	120	157.365	83.07	13.324	163.61	1046.04	225.31	40.8567	0.27
174	1	1	1	29	44	75	172	1	4	2	7	4				1	0		0		4	30	480	240	45	74	2	8	4				1	1	1	0		7	25	3	30	125.829	59.8924	0.83394	291.83	1516.14	354.037	111.222	0.3582
175	1	1	1	31	60	88	157	2	1	3	10	2	2	1		1	5	30	2	30	5	60	360	300	61	86	3	10	2	3	1	1	1	0		0		5	60	300	180	381.45	381.45	26.175	1048.17	1583.68	302.054	175.282	0.3645
176	1	1	1	32	44	60	176	1	5	2	10	2				1	0	0	0	0	7	20	300	360	45	60		11	2				1	0	0	0	0	0	0	270	270	670.58	664.88	1.14	393.195	1528.03	316.314	99.5365	0.72
177	1	1	1	33	49	60	152	2	1	2	10	2	2			1	0	0	0	0	6	20	300	240	50	59	2	11	2	2	1	1	1	0	0	0	0	7	20	270	270	5211.46	4624.87	14.9116	953.505	1604.6	424.061	240.514	2.13264
178	1	1	1	34	46	63	155	2	1	2	20	4				1	0		0		5	20		420	47	63		21	4				1	0		7	25	3	30	240	240	2141.78	1903.98	23.1436	400.919	1580.6	290.896	85.4461	1.29564
179	1	1	1	35	50	71.2	180	1	5	2	15	2	2	1	1	1	0	0	0	0	7	60	180	120	51	70	2	16	2	2	1	1	1	0	0	0	0	7	30	240	240	1966.78	1966.27	2.29214	584.955	1585.65	485.81	106.544	0.18
180	1	1	1	36	55	68	155	2	1	2	4	2				1	0	0	0	0	3	30	300	780	56	63	2	5	2				1	0	0	0	0	4	45	480	360	5142.25	4563.13	20.7203	577.722	1613.12	589.349	176.565	3.6036
181	1	1	1	37	32	90.1	175	1	4	2	14	2				2	0		0		0
182	1	1	1	38	61	63	161	2	1	3	5	2		1		1	0	0	0	0	0	0	300	360	54	62	3	4	2	3	1	1	1	0	0	7	20	3	120	270	270	5142.25	4563.13	20.7203	577.722	1613.12	589.349	176.565	3.6036
183	1	5	2	1	28	71.3	154	2	5	1	1	2	1	1		2	0	0	5		5	30	60	120	29	72	1	1	2	1	1		2	0		0		0		420	480	1185.35	673.698	10.3961	280.822	1163.53	67.6583	18.618	0.52515
184	1	5	2	2	55	67	160	2	2	2	15	2	2			1					2	10	300	300	53	69	3	17	2	1	1	2	1	0		0		7	30	998	988
185	1	5	2	3	49	62.2	150	2	2	2	2	2	1			2	0	0	0	0	7	60	300	480	50	64	2	3	2	1			2	0	0	0	0	0	0	270	270			0.652	171.236	595.764	86.163	24.5664	0.2448
186	1	5	2	4	46	72	153	2	1	2	17	2	4	1		2	0	0	2	120	6	30	120	120	47	73	2	18	2	4	1		2	0	0	0	0	0	0	420	480				51.4999	663.414	75.6941	46.0667	0.2448
187	1	5	2	5	59	69	159	1	2	2	8	2	2			1									60	70	2	9	2	2			1	0			0	0	60	998	998		852.976	0.24883	300.199	3041.28	678.76	286.344
188	1	6	2	1	44	72.3	154	2	1	2	6	2				2	0	0	0	0	2	30	300	720	45	72.3	2	7	2				2	0	0	3	60	3	60	300	120	433.84	433.84	0.83394	235.102	719.173	134.601	32.2137	0.5742
189	1	4	2	1	49	91	160	2	1	3	20	2				1	0	0	2	120	7	60	120	120	50	92	3	21	2				1	0	0	0	0	0	0	270	270	175.998	139.998	39.4758	1193.69	2566.9	824.318	359.773	6.98702
190	1	4	2	2	40	79	158	2	4	2	3	1				1	0	0	0	0	7	60	240	180	43	75	2	4	2	1	1	2	2	0	0	0	0	7	40	360	540	102.322	92.2195	35.4008	553.35	2817.14	401.408	106.517
191	1	4	2	3	44	64	153	2	3	2	7	2	2	1	2	1	0	0	0	0	5	60	180	240	45	64	2	8	2	2	1	2	1	0	0	0	0	5	60	180	200	795.596	619.979	17.4872	554.99	1782.58	333.757	89.2332	4.75986
192	1	4	2	4	53	67.5	160	2	5	2	16	2		2	2	2	0	0	0	0	2	60	600	720	53	65.5	2	7	2	3	1	1	2	0	0	7	60	7	180	300	360
193	1	4	2	5	42	91.5	156	2	2	2	6	3				1	0	0	0	0	0	0	300	300	43	93	2	7	3				1	0	0	0	0	2	30	270	270	9.07185	6.2369	9.88545	219.819	798.569	198.086	52.8512	0.3942
194	1	4	2	6	35	76	157	2	3	2	7	2	3	1	1	2	7	120	0	0	7	30	420	120	36	76	2	8	2	3	1	1	2	0	0	0	0	0	0	270	270	10.8759	10.1634	5.49586	289.099	791.299	142.963	56.8527	2.27862
195	1	4	2	7	46	119	158	2	3	2	3	2	2	1	1	2	0	0	0	0	7	15	120	600	47	122	2	10	2	2	1	1	1	0	0	0	0	0	0	420	480	9.07185	6.2369	9.88545	219.819	798.569	198.086	52.8512	0.3942
196	1	4	2	8	51	63.5	160	2	2	2	4	2	2		1	2	0	0	7	120	0	0	720	780	52	63.5	2	4	2	2		1	2	0	0	7	120	0	0	720	780	8.61382	7.90135	3.62248	240.826	884.383	171.247	52.6272	0.945
197	1	4	2	9	47	103	148	2	1	2	8	2	3	1	1	1	0	0	0	0	7	60	420	600	48	104	2	8	2	3	1	1	1	0	0	0	0	7	60	420	600	2732.57	2431.25	8.54176	589.034	1478.54	368.882	123.203	5.52941
198	1	4	2	10	63	69	152	2	1	2	30	2	3		1	1	7	60	0	0	7	30	120	120	64	72	2	30	2	3		1	1	7	60	0	0	7	30	120	120	25.5772	25.5772	4.03021	671.107	1567.37	298.931	139.967	1.4976
199	1	3	2	1	50	85.7	166	2	1	2	1.5	2	3	1	1	1	0	0	0	0	0	0
200	1	3	2	2	70	76.2	150	2	1	2	20	2	2	1	1	1	0	0	0	0	0	0	98	98
201	1	3	2	3	69	59	149	2	1	2	15	2	4	1	1	1	0	0	0	0	0	0	300	360	70	60	3	20	2	2	1	1	2	0	0	0	0	0	0	270	270	1416.3	1254.68	10.8827	300.76	1432.63	293.27	92.6708	4.33773
202	1	3	2	4	48	101.5	156	1	3	2	15	4	3	1	1	1	0		0	0	5		15	98	49	102	2	16	4	3	1	1	1	0		0	0	5		15	98	114.15	114.15	0.00999	655.334	770.274	145.592	40.64	1.323
203	1	3	2	5	41	115.3	160	2	2	2	4	2	2	1	1	1	0	0	0	0	1	10	300	360	43	112.7	2	7	2	2	1	1	2	0	0	7	30	0	0	120	120	4303.38	3834.66	8.94743	429.358	460.726	52.4202	28.4476	1.29564
204	1	3	2	6	70	79	155	2	1	2	12	4	3	1	1	1	0	0	0	0	7	10	300	360	57	85	2	12	2	2	1	1	1	0	0	0	0	0	0	270	270	2945.93	2525.96	10.8766	372.571	1113.77	149.359	63.0801
205	1	3	2	7	65	54.9	155	2	1	2	15	2	3	1		1	0	0	0	0	0	0	300	360	66	57.5	2	16	2	3	1		1	0	0	0	0	0	0	270	270	1038.53	912.09	11.6644	514.922	1360.74	266.702	101.93	2.3841
206	1	3	2	8	53	91.6	155	2	1	2	7	2	1	1	2	1	0	0	0	0	7	90	240	180	55	89.5	2	15	2	1	2	1	1	0	0	0	0	0	0	270	120	1386.18	1228.76	14.6295	547.036	1399.93	307.628	92.7312	14.3846
207	1	3	2	9	58	60	154	2	1	2	2	2	1	1	2	1	0	0	0	0	7	60	300	240	61	64	2	7	2	1	2	1	1	0	0	3	60	3	60	300	120	691.175	368.288	5.32093	271.703	1471.62	338.949	164.071	2.28147
208	1	3	2	10	69	64.5	158	1	1	2	3	2	1	1	2	1	7	60	0	0	1	120	600	600	70	63	2	20	2	2	1	1	1	0	0	0	0	0	0	270	270	10.3556	10.3556	17.4533	1051.19	867.018	94.9777	51.9474
209	1	3	2	11	48	63	154	2	1	3	2	2	1	1	2	1	0	0	0	0	7	60	720	480	51	61.4	2	9	2	2	1	1	1	0	0	7	30	7	30	120	240	3591.32	3218.38	10.4834	511.728	2281.37	187.347	39.6532	6.68035
210	1	3	2	12	53	84.6	162	2	2	2	1	2	1	1	2	1	0	0	0	0	3	30	120	160	56	87	2	9	2	2	1	1	1	0	0	0	0	4	15	270	270	2109.56	1875.86	16.0954	535.074	1157.6	248.67	110.697	1.71144
211	1	3	2	13	55	64.7	141	2	1	2	8	2	2	1	1	1	0	0	0	0	7	30	300	960	58	62.1	2	13	2	3	1	1	1	0	0	0	0	0	0	180	540	178.394	111.423	14.217	634.152	1346.11	211.237	106.81	2.1411
212	1	3	2	14	57	83	150	2	1	2	4	2	1	1	2	1	0	0	0	0	4	90	360	300	59	81	2	5	2	1	1	2	2	0	0	0	0	0	0	240	360	5298.34	4704.7	18.9306	818.016	931.74	196.821	84.6346	2.06668
213	1	3	2	15	34	104	163	2	4	2	10	2	1	1	2	1	7	180	0	0	7	60	120	180	36	96	2	4	2	1	1	2	2	0	0	0	0	5	30	300	300	6414.24	5442.8	18.3579	1088.97	2410.98	476.542	158.849	2.98485
214	1	3	2	16	50	78	156	1	3	2	5	2	2	1	1	1	7	120	3	180	7	180	180	180	53	66.6	2	10	2	2	1	1	1	0	0	0	0	3	30	420	420	76.3405	76.3405	14.4616	952.565	1653.17	380.647	192.288	6.77787
215	1	3	2	18	53	85	148	2	1	2	17	2	2	1	1	1	0	0	7	120	7	180	120	360	33	98	2	8	2	3	1	1	1	0	0	0	0	7	30	270	270	3530.63	3510.38	15.135	575.923	1664.49	147.226	48.8476	2.41893
216	1	3	2	17	39	97	176	2	3	2	4	2	1	1	2	1	2	180	3	120	2	60	300	360	55	86.8	2	13	2	2	1	1	1	0	0	0	0	0	0	270	270	2684.31	2391.2	5.88274	241.847	1488.26	295.825	72.4775	2.06668
217	1	3	2	19	48	75	157	2	2	2	3	2	1	1	2	1	0	0	0	0	7	120	120	120	50	77.5	2	10	2	1	1	2	1	0	0	0	0	0	0	270	300	197.338	137.556	16.2198	653.143	1363.76	232.187	92.7858
218	1	3	2	20	46	95	166	2	3	2	15	2	4	2	1	2	0	0	1	180	7	60	120	120	46	105	2	17	2	1	1	2	1	0	0	0	0	7	45	270	270	109.381	97.68	13.792	872.335	1695.57	418.281	160.25
219	1	3	2	21	57	65	150	2	1	3	7	2	1	1	2	2	0	0	7	180	7	180	420	120	60	68	3	8	2	1	1	2	1	0		0		1	20	360	360	50.95	48.45	8	454.749	921.211	144.54	64.9782	1.566
220	1	3	2	22	44	103	162	2	4	1	7	2	2	1	1	1	0	0	0	0	5	20	240	120
221	1	3	2	23	50	92	157	2	1	2	12	2	1	1	2	1	0	0	0	0	6	30	360	120	52	96	2	17	2	4	1	1	1	0	0	0	0	2	30	270	270	2389.44	1941.59	4.60472	642.035	2463.13	1076.7	246.62	3.69999
222	1	3	2	24	69	65	161	1	1	2	15	2	1	1	2	1	0	0	0	0	3	98	98	98	72	64.6	2	15	2	4	1	1	1	0		0		0		998	998	2495.04	2140.39	14.2575	832.496	1624.34	207.279	104.052	3.36232
223	1	3	2	25	50	65	154	2	1	2	10	2	2	1	1	1	0	0	0	0	3	30	180	120	52	66.6	2	12	2	3	1	1	1	0	0	0	0	7	60	270	270	91.9418	88.4018	11.0113	228.586	923.374	256.659	83.7971	0.054
224	1	3	2	26	56	82	165	1	3	2	4	2	1	1	2	1	0	0	2	90	3	120	240	360	59	87.3	2	10	2	2	1	1	1	0	0	0	0	0	0	270	180
225	1	3	2	27	70	83	168	1	1	2	6	2	1	2	2	1	0	0	0	0	7	30	180	120	71	80.5	2	4	2	2	1	1	1	0		0		2	999	999	600	247.48	130.64	8.7495	213.349	1278.44	272.282	51.3944
226	1	3	2	28	61	66.8	158	2	2	2	4	2	1	1	2	1	0	0	0	0	7	60	180	120	63	69	2	5	2	2	1	1	2	0	0	0	0	1	15	420	480	2207.41	1973.08	2.7567	371.209	1401.73	740.232	141.18	1.31693
227	1	3	2	29	61	83	155	2	1	2	13	2	2	2	1	2	0	0	0	0	1	60	240	360	63	88.8	2	14	2	3	1	1	1	0	0	0	0	5	30	270	480	2215.32	1964.21	20.9866	845.342	1244.34	444.229	138.451	21.9579
228	1	3	2	30	60	83.2	159	2	1	2	12	2	4	1	1	1	0	0	0	0	7	60	120	120	63	86.8	2	15	4				1	0	0	3	60	6	60	120	330	136.33	113.3	30.142	1123.48	1077.93	368.452	193.476	0.2043
229	1	3	2	31	70	79	155	2	1	2	5	2	1	1	2	1	0	0	0	0	7	30	120	120	73	83	2	6	2	3	1	1	2	0	0	0	0	7	90	120	120			1.47022	470.583	1526.38	336.172	67.4318	0.5697
230	1	3	2	32	49	66.6	141	2	1	2	5	2	2	1	1	1	0	0	0	0	7	30	180	180	50	66	2	6	2	1	2	1	2	0	0	0	0	3	30	120	180	6097.14	5348.14	24.4369	1040.27	2332.65	339.622	156.3	2.59128
231	1	3	2	33	64	61	171	1	1	2	20	2	2	1	1	1	0	0	0	0	7	30	240	300	67	62.5	2	11	2	2	1	1	1	0		0		3	30	300	600	227.08	227.08		297.659	1551.43	85.8601	27.463	0.486
232	1	3	2	34	58	90.2	177	1	2	2	16	2	1	1	2	1	0	0	0	0	7	30	240	300	58	93.4	2	10	2	3	1	1	1	0	0	0	0	3	60	180	180	407.09	180.08	9.2034	704.421	1477.63	332.532	111.579	1.66014
233	1	3	2	35	58	74.4	169	1	3	2	5	4	2	1	1	1	0	0	0	0	7	30	240	120	58	79	2	7	4				1	0	0	0	0	7	30	420	420	2215.6	1977.8	46.4494	1607.24	2296.95	610.599	301.919	9.23098
234	1	3	2	36	63	76.5	152	2	1	2	10	2	2	1	1	1	0	0	0	0	7	30	300	360	66	73.5	2	12	2	1	2	1	2	0	0	0	0	0	0	180	180	1381.56	1220.28	15.1541	797.129	3028.75	503.579	172.02
235	1	3	2	37	70	98.5	160	2	1	2	10	2	2	1	1	1	0	0	0	0	7	30	300	240	72	96.5	2	10	2	3	1	1	2	0	0	0	0	7	15	270	360	2129.96	454.795	4.03514	231.839	1203.98	75.4607	24.3162
236	1	3	2	38	57	65.3	159	2	1	2	10	2	2	1	1	1	0	0	0	0	7	60	300	120	60	65.3	2	12	2	3	1	1	1	0	0	0	0	2	15	420	420	185.735	185.735	5.15664	477.977	1025.51	57.684	31.6346	1.63909
237	1	3	2	39	48	108.6	159	2	4	2	4	2	1	1	2	1	0	0	0	0	7	60	120	120	49	107	2	10	2	1	1	2	2	0	0	0	0	0	0	270	270	422.159	323.375	12.8123	1169.91	3514.25	971.52	283.087	5.5133
238	1	3	2	40	42	105	168	1	4	2	3	2	2	1	1	1	0	0	0	0	7	30	120	180	45	103	2	8	2	1	2	1	2	0	0	0	0	5	60	270	120			0.83394	234.881	1030.56	262.655	93.199
239	1	3	2	41	70	78.3	163	1	2	3	12	2	2	1	1	1	0	0	0	0	5	60	240	120	71	78	3	13	2	2	1	1	1	0	0	0	0	5	60	240	120	619.042	296.517	10.1478	790.08	2399.72	223.554	93.8075	4.48906
240	1	3	2	42	45	85	168	1	4	2	10	2	1	1	2	1	5	180	2	90	7	60	120	120	48	86.2	2	13	2	2	2	1	1	0	0	0	0	7	30	240	180	260.8	241.05	14.1985	668.349	2016.03	675.923	341.19	14.4729
241	1	3	2	43	53	74.6	149	2	1	2	2	2	2	1	1	1	0	0	0	0	7	60	240	180	56	77.6	2	7	2	1	1	2	2	0	0	0	0	0	0	270	300	16.3659	15.6534	6.39048	413.719	1090.11	207.796	76.3227	2.26823
242	1	3	2	44	68	56	146	2	1	2	20	2	2	1	1	1	0	0	0	0	7	90	180	120	68	56	2	21	2	2	1	1	1	0	0	0	0	7	90	180	120	30.7476	28.2476	14.9594	672.422	1057.12	196.967	81.7017	1.30646
243	1	3	2	45	58	63.4	158	2	1	2	14	2	1	1	2	1	0	0	0	0	7	120	180	240	69	69.9	2	12	2	2	1	1	1	0	0	0	0	5	60	270	120	2110.91	1781.49	12.3107	659.76	1716.74	491.494	186.489	2.1411
244	1	3	2	46	55	76.3	152	2	1	2	2	2	2	1	1	1	0	0	0	0	7	60	120	120	58	72	2	2	2	2	1	1	2	0	0	7	30	7	60	240	240	2174.73	1940.37	2.44052	349.488	2383.78	556.633	215.27	0.3024
245	1	3	2	47	56	98.3	156	2	1	2	6	2	1	1	2	1	0	0	0	0	7	60	120	120	49	95	2	8	2	2	1	1	1	0	0	0	0	3	30	180	120	3260.93	2830.68	14.6818	540.124	1902.97	273.078	101.186	5.15844
246	1	3	2	48	43	63	150	2	4	2	1.5	2	1	1	2	1	0	0	0	0	7	90	240	300	45	82	2	3	2	2	1	1	1	0	0	0	0	7	45	270	270	336.039	280.354	14.8488	689.662	1185.21	173.788	88.5092	2.92752
247	1	3	2	49	63	69.7	148	2	1	2	4	2	1	1	2	1	0	0	0	0	7	30	120	180	64	67	2	6	2	1	1	2	1	0	0	0	0	1	30	300	360
248	1	3	2	50	65	73	167	1	1	2	4	2	1	1	2	1	0	0	0	0	7	30	240	300																		11.89	11.89	1.436	247.237	1183.57	170.378	72.3859	3.61287
249	1	3	2	51	50	86.5	152	2	1	2	1.5	2	1	1	2	1	0	0	0	0	7	60	600	300	51	83.6	2	3	2	2	1	1	2	0	0	0	0	5	30	270	300	15	11.89	1.436	236	1183.57	170.378	72.3859	3.61287
250	1	3	2	52	70	58.4	141	2	1	2	3	2		1		1	0	0	0	0	0	0	120	180	72	83.6	2	6	4				2	0	0	0	0	0	0	270	300	298.84	81.84	3.188	323.949	2281.32	429.118	106.305	0.8694
251	1	3	2	53	70	91	151	2	1	2	16	2	2	1	1	1	0	0	0	0	0	0	480	600																				2.36097	368.521	1236.06	121.128	40.2887	0.27
252	1	3	2	54	70	73	150	2	1	3	12	2	1	1	2	1	0	0	0	0	7	30	180	240	72	130	2	5	2	1	1	2	2	0	0	0	0	0	0	270	270	14.9573	14.9573		202.161	1640.25	279.943	128.645	2.80192
254	1	3	2	55	67	80.7	178	1	3	2	10	2	2	1	1	1	0	0	0	0	7	30	180	120	65	81.5	2	9	2	2	1	1	2	0	0	0	0	5	60	180	300	35.6	35.6	3.16112	83.0563	608.187	40.2552	10.2791
255	1	3	2	57	57	91	155	2	1	2	10	2	2	1	1	1	0	0	0	0	7	30	120	120	60	96	2	10	2	2	1	1	1	0	0	0	0	0	0	270	270	16.0102	15.585	15.704	911.324	1555.3	344.318	99.5	3.04128
256	1	3	2	58	45	91	158	2	3	2	2	2	1	1	2	1	0	0	0	0	7	30	180	240	48	85	2	13	3				1	0	0	0	0	5	60	600	480	42.0581	40.5502	21.6621	680.931	1478.71	401.79	195.686	0.74302
257	1	3	2	59	55	61.5	161	1	1	2	5	4				2	8	98	98	98	8	98	98	360
258	1	3	2	60	45	84.7	140	2	3	2	0.4	2	1	1	2	1	0	0	0	0	0	0	300	240	48	95	3	2	2	2	1	1	1	0	0	0	0	7	20	270	180	2226.72	1995.87	2.09601	719.145	3451.57	419.983	168.659	2.2779
259	1	3	2	61	70	71	147	2	1	2	1	2	3	1	1	1	0	0	0	0	0	0	300	480	72	69	2	15	2	2	1	1	1	0	0	0	0	3	30	600	180
260	1	3	2	62	60	83.7	134	2	1	2	10	2	1	1	2	1	0	0	1	30	7	30	98	360																		2122.32	1887.02	3.07765	473.844	1662.49	370.63	148.68	34.068
261	1	3	2	63	50	85	155	2	1	3	3	2	1	1	1	1	0	0	0	0	0	0	300	120	52	81	2	3	2	1	2	1	2	0	0	0	0	3	30	270	120	67.9068	38.7068	9.02453	607.402	895.457	177.033	70.2585	0.34353
262	1	3	2	64	59	74.3	173	1	2	2	15	2	2	1	1	1	0	0	0	0	6	60	98	480	62	74.3	2	10	2	3	1	1	1	0		0		5	30	999	180	75.024	21.0421	0.86832	361.479	1485.29	221.986	71.3459	0.783
263	1	3	2	65	64	65.8	152	2	1	2	5	2	3	1	1	1	0	0	0	0	7	60	120	120	57	70	3	10	2	2	1	1	1	0	0	0	0	7	99	120	120	2136.27	1897.99	4.48143	182.956	910.018	249.587	76.4746	0.27085
264	1	3	2	66	63	75.5	166.5	1	3	2	5	2	1	1	2	1	0	0	0	0	7	30	120	240	65	73	2	9	2	2	1	1	2	0	0	0	0	0	0	270	120
265	1	3	2	67	58	81.5	146	2	1	2	5	2		1		1	0	0	0	0	7	60	120	240	43	89	2	8	2	1	2	1	1	0	0	0	0	2	45	270	270	4714.97	477.817	13.8325	950.737	1548.13	425.003	126.077	2.73708
266	1	3	2	68	55	98	160	1	2	2	1.5	2		1		1	0	0	0	0	7	30	180	120	56	84.4	2	2	2	5	1	1	1	0	0	0	0	3	30	120	240			0.00079	206.016	668.579	83.1878	35.0263	0.2916
267	1	3	2	69	70	42	151	2	1	3	13	2	2	1	1	1	0	0	0	0	0	0	240	360	71	41	2	15	2	1	1	2	2	0	0	0	0	1	10	480	480	142.4	142.4		337.879	2088.2	225.081	81.6102	1.296
268	1	3	2	56	55	92	169	1	2	2	11	2	1	1	2	1	0	0	0	0	7	30	120	180	58	90	2	10	2	3	1	1	1	0	0	0	0	7	50	120	180	222.036	51.305	1.78343	294.02	1661.45	452.919	145.501	1.52024
269	1	3	2	71	52	84.8	171	1	3	2	6	2	1	1		2	0	0	0	0	7	60	120	180	73	81	2	15	2	1	1	2	2	7	30	7	180	7	180	120	120	12.2	12.2	4.636	711.284	3380.35	378.829	106.883	2.1411
270	1	3	2	72	55	65	151	2	1	2	7	2	1	1	2	1	0	0	0	0	7	30	120	120	58	63.2	2	8	2	4	1	1	1	0	0	0	0	7	30	120	120	1651.61	1358.28	18.58	801.9	1439.12	268.569	132.758	0.4374
271	1	3	2	73	70	58	157	1	2	2	6	2	2	1	1	1	0	0	0	0	7	30	120	120	56	55.4	2	22	2	4	1	1	1	0	0	0	0	7	30	360	360	204.81	195.874	12.4875	617.232	1244.33	311.542	105.522	3.78104
272	1	3	2	74	46	99.5	155	2	1	2	7	2	2	1	1	2	0	0	0	0	7	30	120	120	48	90.7	2	12	3				1	0	0	0	0	7	60	120	240	355.465	230.43	19.3449	1157.23	1904.12	383.77	152.7	3.18258
273	1	3	2	75	57	76.6	171	1	2	2	8	2	2	1	1	1	0	0	0	0	7	30	120	120	57	77.8	2	15	2	2	1	1	1	0	0	0	0	3	30	120	240	315.457	310.915	5.271	518.589	1799.32	643.09	250.901	24.5464
274	1	3	2	76	37	85.5	173	1	2	2	1	2	2	1	1	1	0	0	0	0	7	30	120	120	38	94	2	7	2	3	1	1	1	0	0	0	0	7	30	360	270	14522.3	14484.7	25.2425	530.647	1743.16	476.916	167.939	8.73456
275	1	3	2	77	39	71.8	159	1	2	2	2	2	1	1		2	0	0	0	0	7	30	120	120	41	76	2	10	2	3	1	1	1	0	0	0	0	7	60	240	360	4831.67	4034.25	17.4997	444.486	922.888	216.097	87.7414	3.80484
276	1	3	2	78	61	68	161	1	2	2	15	3				1	0	0	0	0	7	30	120	180	62	67.5	2	15	4				1	0	0	0	0	7	30	270	330	8746.13	7260.69	15.4748	323.449	1648.44	348.655	94.4333	0.67012
277	1	3	2	79	64	55	151	2	1	2	4	2	2	1	1	1	0	0	0	0	7	60	120	180	66	62	2	14	2	4	1	1	1	0	0	0	0	0	0	420	660	471.162	257.89	13.7134	564.343	1658.14	285.039	118.072	1.29564
278	1	3	2	80	51	83.6	174	1	4	2	16	2	3	1	1	1	0	0	0	0	7	15	120	180	54	85.8	2	7	2	1	1	2	2	0	0	0	0	3	60	270	270	3022.24	2592.16	17.6647	536.315	2165.47	536.251	193.732
279	1	3	2	81	50	94.3	172	1	1	2	20	2	1	1		1	3	180	2	120	7	30	180	180	52	96.8	2	11	2	2	1	1	1	0	0	0	0	3	60	420	600	2681.82	2389.61	17.7945	620.294	2449.29	332.904	132.213	3.20776
280	1	3	2	82	61	47	139	2	1	3	15	2	1	1		1	0	0	0	0	7	30	180	240	61	52	2	11	2	2	1	1	1	0	0	0	0	0	0	270	270	81.3418	81.3418	28.8234	1867.83	2040.4	769.356	365.273	14.1155
281	1	3	2	83	26	114.2	170	1	5	2	5	2	2	1	1	1	0	0	0	0	7	30	120	180	28	114.3	1	3	2	1	1	2	2	0	0	0	0	0	0	270	900	5087.58	5056.53	9.66	461.976	1294.59	332.741	120.778	0.243
282	1	3	2	84	38	94.3	157	2	4	2	4	3				1	0	0	0	0	7	30	180	180
283	1	3	2	85	65	111	170.1	1	4	2	25	3				1	0	0	5	60	7	30	180	120	55	86.5	2	25	4				1	0	0	0	0	6	60	120	600	254.188	136.424	8.41224	311.296	2127.84	978.882	142.93	2.32988
284	1	3	2	86	68	82	152	2	1	2	2	2	2	2	2	1	0	0	0	0	7	30	180	120	70	82.2	2	20	2	3	1	1	1	0	0	0	0	0	0	270	270	5378.63	4696.29	22.6813	848.905	822.351	255.678	135.512	0.2679
285	1	3	2	87	34	74.4	167	1	2	2	1	2	1	1		1	0	0	0	0	7	30	120	180	35	72.3	2	5	2	1	1	2	2	0	0	0	0	7	60	480	600	396.328	347.913	10.5253	633.912	1603.39	384.861	105.937	1.92037
286	1	3	2	88	65	50.4	145	2	1	3	20	2	1	1		1	0	0	0	0	7	10	180	180	67	55	3	10	2	2	1	1	1	0		0		0		998	998	26.7	26.7	2.9017	192.046	1043.04	143.025	56.9698
287	1	3	2	89	41	151	148	2	3	2	1	3				2	7	180	7	120	7	30	180	240	42	156	2	2	3				2	7	180	7	120	4	30	180	240	35.6	35.6	0.98032	292.216	1306.43	100.777	25.2569	0.27
288	1	3	2	90	68	62.4	139	2	1	2	7	2	2	1	1	1	0	0	0	0	7	30	120	180	71	70.5	2	3	2	1	1	2	1	0	0	0	0	0	0	270	270			0.5264	167.067	481.815	85.6175	43.5685
289	1	3	2	91	45	85	153	2	2	3	10	4	1	1		1	0	0	0	0	7	30	120	120	46	86.1	3	10	2	1	1	2	1	0	0	0	0	7	60	120	120			27.5741	670.177	1600.34	255.492	92.6168	0.10512
290	1	3	2	92	55	77.3	146	2	1	2	15	2	2	1	1	1	0	0	0	0	7	60	120	240	58	77.8	2	15	2	3	1	1	1	0	0	0	0	3	30	270	600	1623.7	709.3	3.8546	372.664	1433.52	95.438	23.1644	0.729
291	1	3	2	93	40	65	164	2	2	3	14	4				1	0	0	0	0	7	60	120	180	47	64	2	10	2	2	1	1	1	0	0	0	0	2	30	270	540
292	1	3	2	94	58	123	161	2	1	3	5	4				2	0	0	0	0	7	90	180	120	61	120	2	20	2	2	1	1	1	0		0		2	60	998	600
293	1	2	1	122	59	47.7	157	2	2	2	1	2	1	1	1	1	0	0	0	0	7	40	420	600	60	48	3	10	2	1	2	1	1	0	0	0	0	3	30	180	180	49.63	39.26	0.72148	299.645	1088.65	352.4	122.699	4.23848
294	1	2	1	123	54	56	150	2	1	2	22	2	1	2	1	1	0	0	0	0	7	30	720	720	40	55	2	1	2	1	1	2	2	0	0	0	0	7	30	450	360	4618.71	4591.04	18.9349	418.322	1516.14	365.659	87.2851	0.18626
295	1	2	1	124	59	65	155	2	1	2	0.3	2	1	1	1	2	0	0	0	0	7	15	480	480	60	63	2	5	2	1	2	1	1	0	0	4	60	5	30	270	180	5568.35	5543.73	1.9489	894.901	1218.72	151.774	72.9056	3.0876
296	1	2	1	125	46	56	150	2	1	2	4	2	1	2	1	1	0	0	0	0	7	60	480	480	47	59	3	2	2	1	1	2	1	0	0	0	0	3	30	120	180	2134.46	1896.66	3.64584	314.068	1168.57	250.685	100.148	0.10512
297	1	2	1	126	56	49	148	2	1	2	1	2	1	1	1	2	0	0	0	0	3	30	420	420	61	52	2	3	2	2	1	1	1	0	0	0	0	7	60	240	240	415.57	304.2	18	771.377	1150.27	185.978	93.0919	4.8042
298	1	2	1	127	43	71	160	2	2	2	2	2	2	1	1	2	0	0	0	0	7	90	300	360	44	65	2	3	2	2	1	1	2	0	0	7	120	7	30	240	240	500.12	195.32	2.98552	529.271	953.514	202.36	100.85	0.27
299	1	2	1	128	41	62	150	2	1	2	5	2	1	2	2	2	0	0	0	0	3	30	420	390	43	63	2	5	2	2	1	1	1	0	0	0	0	3	30	240	240	35.6173	33.8581	8.28022	197.316	1089.08	169.154	47.049	1.4202
300	1	7	1	25	55	55.6	149	2	1	2	5	2	1	2	2	2	0	0	0	0	7	30	540	540	56	54	2	2	2	1	1	2	1	0	0	0	0	7	60	120	180	19.3984	17.8	14.4426	159.828	979.328	104.159	27.1781
301	1	7	1	26	51	70.6	162	2	4	2	4	2	2	1	1	2	0		0		7	45	240	240	52	65	2	5	2	2	1	1	2	0		0		7	45	240	240	1.225	1.225	2.44819	193.653	575.014	71.7994	15.4369	0.50922
302	1	7	1	27	46	125	168	2	2	2	0.1	2	1	2	1	2	0	0	0	0	0	0	960	960	49	119	3	1	2	1	2	1	1	0	0	0	0	0	0	270	480	29321.9	26719.6	5.21325	456.563	1717.12	442.929	202.529	2.997
303	1	7	1	28	48	111	154	2	1	2	1	2	2	1	2	2	0	0	1	60	0	0	960	960	49	108	2	1	2	2	1	2	2	0	0	1	60	0	0	960	960	310.545	185.51	23.6521	781.965	1106.32	252.306	101.881	2.59128
304	1	7	1	29	56	105	149	2	1	2	10	2	1	1	1	2	0		0		0		960	960																		79.38	79.38	14.21	398.041	860.18	249.615	99.8341
305	1	7	1	30	56	71.2	165	1	4	2	0.5	2	1	1	1	2	0		0		7	75	240	240																		53.4	53.4	4.0672	158.315	1137.35	265.824	37.8314
306	1	7	1	31	68	61.2	151	2	1	2	7	2	1	2	3	2	0		0		7	30	480	540																		4107.45	203.8	2.79905	510.495	1995.2	445.929	211.902	9.18675
307	1	7	1	32	25	95	163	2	5	2	8	2	1	1	1	2	0		0		0		840	720	25	94	1	1	2	1	1	2	2	0		3	60	7	30	998	998	183.049	99.5806	4.94225	241.621	694.938	180.096	48.7203	1.34134
308	1	7	1	33	47	97.4	154	2	4	2	0.1	2	1	1	3	2	0		0		0		120	630																		340.924	81.84	1.48371	803.401	2245.01	1229.52	341.436	36
309	1	1	1	39	47	61.6	146	2	3	2	12	2	1	1	1	2	0		0		2	30	960	720
310	1	1	1	40	62	52	148	2	1	2	22	2	1	1	2	2	0	0	0	0	3	75	960	600	63	50.5	3	3	2	1	1	2	1	0	0	0	0	7	15	420	570	1116.97		6.435	238.186	1126.86	203.331	78.5775	2.835
311	1	1	1	41	48	95	156	2	1	2	2	2	1	1	4	1	0		4	180	7	60	420	600																		1141.74	1.725	0.92359	171.092	506.045	64.7718	15.1238	0.945
312	1	1	1	42	70	57	151	2	1	2	3	2	1	1	5	1	0	0	0	0	7	15	360	480	72	71	3	20	2	2	2	1	1	0	0	1	60	7	60	270	270	42.619	39.5004	16.9589	184.57	948.886	168.23	55.6968	0.17437
313	1	1	1	43	70	111	163	1	3	2	20	2	1	2	3	2	0		0		4	10	420	420																		267.862	69.6416	7.2863	587.813	1725.9	142.565	54.4944	3.09648
314	1	5	2	6	65	66	142	2	1	2	3	2	2	2	1	2	0		0		7	60	960	120
315	1	5	2	7	34	90	150	2	5	2	4	2	2	1	1	2	0	0	0	0	3	180	600	120	36	81	2	2	2	1	1	2	1	0	0	0	0	3	30	600	120	301.897	122.36	15.3631	800.157	1386.93	235.617	79.0764	1.97361
316	1	5	2	8	49	78.7	153	2	2	2	1	2	2	2	1	2	0		0		7	120	900	900
317	1	5	2	9	52	88.2	152	2	3	2	2	2	2	2	1	2	0		0		3	180	960	120
318	1	5	2	10	61	62.6	150	2	2	2	6	2	1	2	2	2	0		0		7	60	300	180
319	1	5	2	11	61	68.4	153	2	3	2	15	2	1	1	1	2	0	0	0	0	7	60	960	960	63	69	2	2	2	2	1	1	2	0	0	0	0	6	30	270	360	195.459	192.624	12.2026	488.065	1880.45	166.503	62.2637
320	1	5	2	14	52	88	153	2	3	2	1	2	1	1	1	2	0		0		4	20	360	360
321	1	5	2	15	41	78.9	151	2	3	2	0.3	2	1	2	1	2	0	0	0	0	7	60	300	480	42	68	2	7	2	2	1	1	2	0	0	0	0	4	45	900	120	2285.21		9.7275	208.141	1654.43	583.908	82.1308
322	1	5	2	16	62	64	147	2	1	2	6	2	1	1	2	2	0	0	0	0	7	60	180	180	64	63	2	15	2	1	1	2	1	0	0	0	0	7	60	180	360	4991.27	3367.92	27.7113	643.595	1118.1	271.569	95.4303	2.3571
323	1	5	2	17	61	70	156	1	3	2	15	2	1	2	3	1	0	0	0	0	7	45	240	240	62	70	2	16	2	1	2	3	1	0	0	0	0	7	45	240	240	113.78	113.78	12.256	912.826	3153.33	1386.23	383.047	8.63619
324	1	5	2	18	57	52.4	157	2	2	2	10	2	2	1	1	2	0	0	0	0	7	30	180	180	58	52	2	11	2	2	1	1	2	0	0	0	0	7	30	180	180	4634.23	423.435	9.8504	761.319	1025.08	161.948	79.3941	3.13335
325	1	5	2	19	62	94	142	2	3	2	0.2	2	1	1	2	1	0	0	0	0	5	30	120	120	63	93.5	2	3	2	1	1	2	1	0	0	0	0	0	0	120	120	452.916	232.929	36.8863	1166.04	2141.71	554.38	194.756	6.83316
326	1	5	2	20	57	59.8	157	2	1	2	5	2	1	1	1	2	0	0	0	0	7	45	180	240	48	86	2	3	2	1	1	2	1	0	0	4	180	7	20	120	120	1188.09	130.64	3.73514	162.7	453.59	73.8167	26.0875
327	1	5	2	21	43	86	160	2	2	2	2	2	1	1	1	2	0	0	0	0	1	45	300	240	49	86	2	13	2	1	1	2	2	0	0	0	0	2	15	480	480	1507.62	302.13	4.86432	557.141	1192.12	133.084	48.9094	1.512
328	1	5	2	22	56	78	174	1	1	2	5	2	1	2	1	2	0	0	0	0	7	120	120	120	57	87	2	19	2	3	1	1	1	0	0	0	0	0	0	270	180	1251.48	159.82		83.3134	696.467	110.265	31.0143
329	1	5	2	23	68	71	162	1	3	2	18	2	1	1	3	2	0		0		3	30	180	300																		955.143	11.89	1.112	116.856	664.699	192.143	76.7794	2.68047
330	1	5	2	24	60	83.5	156	2	1	2	15	2	2	1	2	2	0	0	0	0	7	15	120	120	62	83	2	2.5	2	2	1	1	2	0	0	0	0	1	10	420	420	1002.09	61.4856	6.705	402.572	1112.86	167.919	61.2075	1.29564
331	1	5	2	25	62	80	178	1	1	2	1.5	2	1	2	1	2	0		0		0		180	120
332	1	5	2	26	54	77.4	150	2	1	2	20	2	1	2	2	1	0		0		7	30	240	240
333	1	5	2	27	50	61.5	147	2	4	2	5	2	1	2	2	2	0		0		7	15	120	120																		58.8792	57.7814	12.5703	459.048	1098.36	148.853	59.9576	1.36042
334	1	5	2	28	70	75	163	1	2	2	5	2	1	1	2	2	0		0		7	10	120	120																		1041.15	97.9	0.0003	150.177	753.392	128.687	49.2488	0.09855
335	1	5	2	29	65	88.6	163	1	2	2	10	2	1	2	1	2	0		0		2	15	240	300																		2307.97	35.6	0.648	155.613	1074.45	289.359	68.2753
336	1	5	2	30	63	69	157	2	1	2	7	2	1	1	1	2	0	0	0	0	7	15	120	120	64	68.8	2	5	2	1	2	1	1	0	0	0	0	7	60	270	240	2.19737	1.78493	5.03906	229.206	1082.82	219.557	34.5544	0.55109
337	1	3	2	95	43	96.5	153	2	2	2	6	2	1	2	1	1	0		0		7	30	960	960
338	1	3	2	96	64	76	134	1	2	2	2	2	1	2	2	1	0	0	0	0	7	30	960	960	65	79.8	3	5	2	2	1	1	1	0	0	0	0	7	30	480	480	35.6	35.6	0.6486	172.959	374.846	78.3404	48.4047	0.1971
339	1	3	2	97	61	79.5	156	2	2	2	10	2	2	2	2	1	0	0	0	0	2	10	600	120	63	79	2	1	2	1	1	2	2	0	0	7	15	7	60	120	120	281.32	189.49	4.44356	179.075	1149.89	176.03	37.4562	1.84593
340	1	3	2	98	56	68	151	2	2	2	12	2	2	2	1	1	0	0	0	0	7	30	120	180	57	63.7	2	1	1				1	0	0	0	0	7	30	180	180	1.98167	1.98167	0.07733	82.4842	514.644	146.954	51.8304	0.44674
341	1	3	2	99	56	87	160	2	1	2	2	2	1	2	2	1	0	0	0	0	7	30	600	180	57	94.3	2	3	2	2	1	1	1	0	0	0	0	0	0	270	270	2353.29	403.217	0.86243	99.1584	473.961	63.3372	13.6194	0.44674
342	1	3	2	100	56	57	151	2	1	2	3	2	1	2	2	2	0	0	0	0	7	45	960	960	57	56	2	1	2	2	1	1	1	0	0	0	0	7	60	270	270	135.777	134.19	14.7299	777.224	1621.79	436.49	209.55	6.96267
343	1	3	2	101	61	72	150	2	2	2	0.3	2	1	2	2	2	0	0	0	0	7	120	600	300	62	71	3	5	2	2	1	1	1	0	0	0	0	7	30	270	270	1445.08	21.9713	6.07565	417.311	1008.56	244.3	85.9756
344	1	3	2	102	50	77	169	1	1	2	15	2	2	2	1	2	0	0	0	0	7	30	960	150	50	80.3	2	6	4				1	0	0	0	0	7	60	120	120	212.051	33.375	15.8125	470.096	921.192	181.863	61.3973	4.89564
345	1	3	2	103	52	62	152	2	2	2	15	2	1	2	2	1	0	0	0	0	7	30	960	960	62	62	2	11	2	3	1	1	1	0	0	0	0	3	30	600	600	944.148	3.29586	2.06006	378.934	1502.17	424.685	161.314	0.00832
346	1	3	2	104	61	72	150	2	4	2	10	2	1	2	2	1	0	0	0	0	7	60	120	120	61	72.5	2	20	2	2	1	1	1	0	0	0	0	3	15	600	540	1006.71	917.076	10.9109	668.069	1417.37	328.588	134.358	1.45935
347	1	3	2	105	39	89	166	2	2	2	6	2	1	1	2	2	0	0	0	0	7	60	120	120	39	90.5	2	8	2	2	1	1	1	0	0	0	0	5	30	420	600	995.793	55.1852	65.4745	1426.2	1839.57	824.411	339.361	9.28611
348	1	3	2	106	46	98	155	2	1	2	4	2	1	1	2	2	0	0	0	0	7	30	420	420	47	101	2	1	2	4	1	1	1	0	0	0	0	7	30	120	270	41.8625	41.8625	1.21412	186.758	486.243	117.887	54.63	2.916
349	1	3	2	107	49	65.8	147	2	1	2	1	2	2	2	1	2	0		7	30	7	300	300	300																		1953.06	61.335	20.1854	140.156	901.718	144.299	35.4211
350	1	3	2	108	43	70.7	154	2	1	2	0.2	2	1	1	2	2	0		0		7	30	180	180																		1143.94	191.78	1.778	328.338	1012.48	130.021	45.0106	0.8675
351	1	3	2	109	63	68.5	162	1	3	2	2	2	1	2	2	2	0	0	0	0	7	120	120	120	64	74	2	17	2	3	1	1	1	0	0	0	0	0	0	120	120	1886.12	4.9	10.51	546.993	847.896	50.1464	26.2117	0.189
352	1	3	2	110	67	74	152	2	1	2	17	2	1	1	2	2	0	0	0	0	7	60	120	120	68	75.4	2	10	2	3	1	1	1	0	0	0	0	7	30	270	240	670.127	402.952	24.6652	851.123	2368.67	641.493	303.586
353	1	3	2	111	70	55.5	153	2	1	1	10	1	1	2			0		0		0		360	360	71	55.3	2	12	2	1	1	2	1	0		0		3	120	998	60	1948.36	64.64	25.0069	756.901	1594.89	274.878	112.705	2.59128
354	1	3	2	112	50	77.5	162	1	4	2	0.1	2	2	2	3	2	0	0	0	0	7	45	240	240	51	74.9	2	9	2	1	2	1	1	0	0	0	0	7	60	300	300	1943.53	62.3141	2.02241	316.759	1421.44	188.093	44.2066	0.28596
355	1	3	2	113	55	62	155	2	1	1	1.5	1	1	2			0		0		7	60	420	420																		1881.22	0.00673	2.37449	62.4645	405.799	17.6254	4.16102	0.47963
356	1	3	2	114	64	51	152	2	2	2	1	2	1	1	1	2	0	0	0	0	7	60	240	240	64	48.1	2	15	4				1	0	0	0	0	2	15	270	600	4.54	4.54	9.97	461.654	656.87	42.3922	23.4059	0.081
357	1	2	1	129	55	92	153	2	1	2	2	2	1	1	2	1	0	0	0	0	3	13	300	570	57	88.4	3	20	4				1	0	0	0	0	7	60	450	330	10.0484	8.63095	8.18902	486.81	1440.24	287.255	85.4563	1.53765
358	1	2	1	130	46	90	154	2	1	2	20	2	1	1	2	1	0	0	0	0	7	10	390	390	48	87	2	6	4				1	0	0	0	0	7	10	360	360	284.8	284.8		347.119	2137.51	207.818	84.0582	0.1242
359	1	2	1	131	66	55	145	2	1	2	6	2	2	2	1	1	0	0	0	0	0	0	120	420	67	55	3	6	2	2	1	1	1	0	0	4	120	7	45	300	360	301.15	286.85	4.4186	303.528	1350.75	94.584	12.3989	0.53528
360	1	3	2	115	46	94.5	172	1	3	2	5	2	1	1	2	1	0	0	0	0	7	30	360	300	46	93.5	2	1	2	2	1	1	1	0	0	0	0	7	30	360	300	1473.12	61.5815	9.39507	847.577	1368.96	286.68	107.369	1.30932
361	1	3	2	116	54	75.3	152	2	1	1	1	1				1	0	0	0	0	4	60	120	180	42	77.7	2	1	1				1	0	0	0	0	7	60	420	300	1063.2	108.111	31.9564	589.835	1144.52	338.458	109.185	12.9359
362	1	3	2	117	58	79.8	155	2	1	2	14	2	2	1	1	2	0	0	0	0	7	30	120	120	58	78	3	15	2	3	1	1	1	0	0	0	0	7	30	270	270	1072.07	121.335	22.1884	539.464	716.819	224.956	81.9037	1.5195
363	1	3	2	118	65	72.3	161	2	1	2	15	2	3	1	1	1	0	0	0	0	7	30	300	360	65	72	2	4	2	4	1	1	1	0	0	0	0	7	30	270	270	1177.04	199.507	3.7275	511.446	738.901	99.2458	53.6849	2.937
364	1	3	2	119	40	54.5	155	2	4	2	6	2	1	1	2	2	0		0		7	20	360	60	40	53.5	2	1	2	2	1	1	1	0		0		7	20	270	540	669.79	402.72	24.951	825.129	2646.73	777.312	368.46
365	1	3	2	120	59	77.9	172	1	2	2	1	2	3	1	1	1	0	0	0	0	7	10	300	360	59	77.5	2	10	3				1	0	0	0	0	4	60	300	720	1013.13	71.2	2.22924	251.878	903.647	140.433	65.5607	0.21024
366	1	3	2	121	56	105.5	167	1	3	2	3	2	1	1	2	1	0	0	0	0	7	60	390	390	57	105.5	2	20	2	1	2	1	1	0	0	7	120	7	60	270	120	7.35489	7.35309	4.88512	285.728	362.569	88.4799	27.6713	1.29584
367	1	3	2	122	44	87.7	153	2	2	2	10	2	1	1	2	1	0	0	0	0	1	60	300	360	44	76.4	2	12	2	1	2	1	1	0	0	0	0	0	0	420	820	1189.55	196.84	14.4299	273.731	1290.69	166.976	32.919
368	1	3	2	123	65	72.5	153	2	1	2	1	2	1	1	2	1	0	0	0	0	0	0	300	360	65	77	2	7	4				1	0	0	0	0	2	20	420	480	1881.89	0.46423	5.66846	273.095	1776.23	225.173	37.4974
369	1	3	2	12	53	60	158	1			10	2	1	1	2	1	0		0		0		998	998
370	1	7	1	34	66	70	156	1	1	2	8	2	1	1	2	1	0		0		0	0	1080	1080																		2166.32	230.5	0.30495	839.993	1005.8	138.578	52.091	1.55925
371	1	7	1	35	53	68	152	2	1	2	1	2	1	1	2	1	0	0	0	0	0	0	450	450	54	66.5	2	3	2	1	1	2	1	0	0	0	0	4	30	360	420	1041.39	75.59	8.70616	218.654	1073.71	167.383	51.5692	0.10512
372	1	7	1	36	59	64	153	2	1	2	0.1	2	1	1	2	2	0	0	0	0	3	13	300	570	60	63.7	2	1	2	1	1	2	1	0	0	0	0	5	30	360	360	993.008	52.4	1.58	449.922	805.023	97.4445	38.0687	1.4175
373	1	7	1	37	35	104	167	2	4	3	5	4				1	0	0	0	0	0	0	300	570	36	107	2	6	2	1	1	2	1	0	0	0	0	7	60	120	180	1142.82	900.687	22.9128	190.685	746.807	218.262	38.7209
374	1	7	1	38	51	66.6	152	2	1	2	20	4				1	0	0	0	0	0	0	660	810	52	64	2	5	3	5	4			0	0	0	0	6	45	120	120	1372.47	189.67	13.0165	663.297	1220.94	161.029	77.2807	2.3301
375	1	7	1	39	53	61.4	155	2	2	2	4	2	1	1	2	1	0	0	0	0	2	15	510	510	53	60.6	2	3	2	1	1	2	2	0	0	0	0	3	30	300	420	2025.46	131.396	28.7746	605.897	1640.58	309.134	116.701	0.378
376	1	7	1	40	39	76	161	2	5	2	2	2	1	1	2	1	0		0			10	300	720	39	69	2	2	2	1	1	2	2	0		0		8		420	998			2.16	104.411	446.913	67.2502	41.8772	2.2428
377	1	7	1	41	63	79.6	147	2	1	2	1	2	1	1	2	1	0	0	0	0	7	10	390	390	64	77	2	2	2	1	2	1	1	0	0	0	0	7	30	120	180	62.3228	62.2184	9.98013	774.847	1384.17	256	119.921	2.63813
378	1	7	1	42	42	85.7	158	2	2	1	1	1				2	0	30	0		3	20	330	330	43	82.5	2	3	1	1	1			0		0		5	30	120	180	968.227	27.6188	1.44012	199.017	658.687	170.642	42.9257	0.2705
379	1	7	1	43	64	76.4	158	2	1	2	20	2	2	2		1	0	0	0	0	3	20	420	540	64	75	2	5	2	1	1	2	1	0	0	0	0	3	45	360	360	59.761	42.7205	44.5391	108.648	806.795	302.498	60.5183	1.34024
380	1	7	1	44	39	79.8	155	2	1	2	6	2	1	1	2	1	0	0	0	0	0	0	960	930	41	80	2	3	2	1	1	2	1	0	0	0	0	3	60	270	270	110.673	85.2901	5.76214	111.929	873.809	270.065	11.0634	0.14175
381	1	1	1	30	58	78	157	2	2	3	17	2	2	1	1	1	0		0		4	10	600	600	60	74	3	20	2	2	1	1	1	0		0		4	10	600	600	7.12	7.12	17.844	641.533	970.818	171.363	54.8472	0.96219
382	1	5	2	13	62	70	163	2	2	2	5	2	1	1	1	2	0		0		7	60	240	240
383	1	1	1	44	30	80	173	2	2	2	6	2	1	2	2	2	0		0		0		1050	1050																		114.08	39.68	0.0492	126.927	1456.83	460.058	98.7831	25.0187
[truncated: 137 more columns]
